# Supplementary material for: Y-chromosomal analysis of Greek Cypriots reveals a primarily common pre-Ottoman paternal ancestry with Turkish Cypriots
Source: PLoS One. 2017 Jun 16;12(6):e0179474. doi: 10.1371/journal.pone.0179474 (PMC5473566; doi:10.1371/journal.pone.0179474)
Supplement: S2 Table — (XLSX) [file pone.0179474.s009.xlsx]

## Sheet: S2 Table
S2 Table. SNPs used including primer sequences and detection method
Haplogroup	SNP	RefSNP ID	Y chromosome position (GRCh38 unless otherwise stated)	Forward sequence 5'-3'	Reverse sequence 5'-3'	Extension sequence 5'-3'	Detection method
DE	M145	rs3848982	19555322	ACGTTGGATGTATAGCGGCATACTTGCCTC	ACGTTGGATGGGTTCTTGATTAGGCTAAGG	GCTAAGGCTGGCTCT	MALDI-TOF
E1b1a	V38	rs768983	6950250	ACGTTGGATGCCTTCCTTTAACAGATGACC	ACGTTGGATGCCCATACTATAAACGAACTG	cTACTATAAACGAACTGTGAGTA	MALDI-TOF
E1b1b	M215	rs2032654	13355944	ACGTTGGATGCATACTTGCTGCATTAAGAC	ACGTTGGATGACAACTGCGAGCAAATAGAG	GCTGGAACAGTTAGAAAG	MALDI-TOF
E1b1b1a1	M78	rs368977028	19731417	AGGATGGCTGTATGGGTTTCT	AGTGTTCCTTCACCTTTCCTT		sequencing
E1b1b1a1a1	V12		6823099*	AGTCTTGCCTTTTTATCAGTTGGT	TGGTCTCTCTTCATGTGCTGT		sequencing
E1b1b1a1b1a	V13	rs368031074	6974222	TGCTCAAGTCAAGAGCAGCA	AAGTCAGGGCCTTGGAAGTG		sequencing
E1b1b1a1b2	V22	rs368511174	6991916	GGGCCTATGAAACTCACCCAG	CTTGGGCAGAGAGAGGTGATG		sequencing
E1b1b1b2a	M123	rs371143248	19602700	TGCATGTGATCAACTTCTTTCCC	TGCAAATGGTATGCAACTCAGC		sequencing
E1b1b1b2a1	M34	rs373666971	19578830	AACCTCATTGTGGAGAGCACTT	CAGCCAAGGAGCCATGCTAA		sequencing
F	M89	rs2032652	19755427	ACGTTGGATGTCCTGGATTCAGCTCTCTTC	ACGTTGGATGAGGATCACCAGCAAAGGTAG	TCCTAAGGTTATGTACAAAAATCT	MALDI-TOF
G1	M285	rs13447378	20579854	ACGTTGGATGTGTCCCTGTGTTTCCATTTC	ACGTTGGATGCAGACTTGGTATATCCAAGG	GGAATCATTATTTAATGAACAAGTA	MALDI-TOF
G2	P287	rs4116820	19910211	ACGTTGGATGGCACAAGAGATCACTGCATC	ACGTTGGATGAAAGCCACTGGCACTGAATG	ACTGAATGCTCAGTGTC	MALDI-TOF
G2a	L31	rs35617575	11907442	ACGTTGGATGCCCCATGATCCAAAATGCTC	ACGTTGGATGGCGATTTGCAGCTTATATGG	CCACCTATTCTGACCCTAC	MALDI-TOF
H1a1	M82	rs2032675	19732288	ACGTTGGATGGGAGAGCTAAGGGGAGATAA	ACGTTGGATGACTGAAGAAACAAACCTACC	aagAACCTACCTGGAAACAT	MALDI-TOF
I	M170	rs2032597	19732288	AGGGTTGGCTAGTGGATCTC	GACCACACAAAAACAGGTCCTC		sequencing
I1	L80	rs35960273	12735858	ACGTTGGATGCTGGCCACTTTGTTCAGATG	ACGTTGGATGCATGGCTCAGCCAACATCAC	CAACACTTTGAAAGCATGT	MALDI-TOF
I2	M438	rs17307294	14526924	TTGGGCCTGGAATGTAGACT	ATGGCGAGTCAGTCAAAAGC		sequencing
I2a	L460	rs7892855	8011374	ACGTTGGATGGGCAGATAATTCACATCACC	ACGTTGGATGGGTAACATATGCCTTGGCTC	TGGTCACAGTGATTTATAAAAGTGA	MALDI-TOF
J	P209	rs17315835	17067455	ATGGAACTCACCCAAGGACA	GCCTCAGAGGTGAAAGCAAT		sequencing
J1	M267	rs9341313	20579932	ACGTTGGATGATAGCGGATTCGATGGAAGC	ACGTTGGATGTGCAGGCATCAGCTAGATTG	GATGGAAGCATTTTTGTAAATA	MALDI-TOF
J2	M172	rs2032604	12857709	ACGTTGGATGCATTTTTATCCCCCAAACCC	ACGTTGGATGCAGGTACAGAGAAAGTTTGG	AAAATAATAATTGAAGACCTTTTAAGT	MALDI-TOF
J2a	M410		2751678*	ATGGAGACCTAGTGGAGGCT	ACTCAGGTTGGGAAACATCGT		sequencing
J2a1	L26	rs34459399	20781011	ACGTTGGATGGGGCATCCGACTTACTATTG	ACGTTGGATGGCCACTACTGTAATTTAGCC	ggCACTGCTCTGTTTGGC	MALDI-TOF
J2b	M12	rs3903	7715439	ACGTTGGATGTCCCGAGTAGCTGGGAACA	ACGTTGGATGAGCCTGAGCAACATAGTGAC	AACATAGTGACCCCCAT	MALDI-TOF
L	M20	rs3911	19571568	ACGTTGGATGTGGCCCTTTGTGTCTGTGAG	ACGTTGGATGTCAGTGCAAATGCAACCATC	AACCAACTGTGGATTGAAAAT	MALDI-TOF
N	M231	rs9341278	13357844	ACGTTGGATGCAACATTTACTGTTTCTAC	ACGTTGGATGCGTTGTGTTTGACACCACAG	ATTTACTGTTTCTACTGCTTTC	MALDI-TOF
P1	M45	rs2032631	19705901	ACGTTGGATGCAGTAACTCTAGGAGAGAGG	ACGTTGGATGTACTATCTCCTGGCCTGGAC	CTCAGAAGGAGCTTTTTGC	MALDI-TOF
Q	M242	rs8179021	12906671	ACGTTGGATGAGTTTGTGCAAAAAGGTGAC	ACGTTGGATGGGGGAAAAAACCATGTACG	GGTGACCAAGGTGCT	MALDI-TOF
R	M207	rs2032658	13470103	ACGTTGGATGGGGCAAATGTAAGTCAAGC	ACGTTGGATGGCCAATTAGGTCACTTCAAC	TTCAAAAGGTATTGTTATTCTCTTT	MALDI-TOF
R1a	L146	rs17250535	21311315	ACGTTGGATGGGCAAACTTTTCATTGCTGG	ACGTTGGATGCTTGCCTTCCAATATGGGAC	GCATCTTTTCATTGGTTTCTAA	MALDI-TOF
R1b	M343	rs9786184	3019783	ACGTTGGATGTATGCAAATGCAGAGTGCCC	ACGTTGGATGTCTTGCTCTTTCCCCAACAC	CCCCACATATCTCCAGGTGT	MALDI-TOF
T	M184	rs20320	12786229	TGTGTTGGCAGTTAAGGAGTC	TGCAAAGGCAAAAACCAACCT		sequencing
*GRCh37

## Sheet: Type
DNA

## Sheet: Purification
Code	Purification
Desalted	Desalted
HPLC	HPLC
OPC	OPC

## Sheet: Scale
Code	Scale
smallest scale
0,02 µmol	0,02 µmol
0,04 µmol	0,04 µmol
0,2 µmol	0,2 µmol
1 µmol	1,0 µmol

## Sheet: Mod5
Code	Modification 5'
6-Fam	6-Fam
Tet	Tet
Hex	Hex
Tamra	Tamra
Rox	Rox
Joe	Joe
Fluorescein	Fluorescein
Cy3	Cy3
Cy5	Cy5
IRD700	IRD700
IRD800	IRD800
CAL Fluor Gold 540	CAL Fluor Gold 540
CAL Fluor Orange 560	CAL Fluor Orange 560
CAL Fluor Red 610	CAL Fluor Red 610
Rhodamine	Rhodamine
Rhodamine Green	Rhodamine Green
Texas Red	Texas Red
Phosphate	Phosphate
C6 Amino	C6 Amino
C12 Amino	C12 Amino
Biotin	Biotin
Thiol	Thiol
Digoxigenin	Digoxigenin
Inosine	Inosine
2'Deoxyuridine	2'Deoxyuridine
Methylcytosin	Methylcytosin
Radioactive 32 P	Radioactive 32 P
Radioactive 33 P	Radioactive 33 P

## Sheet: Mod3
Code	Modification 3'
6-Fam	6-Fam
Hex	Hex
Tamra	Tamra
Fluorescein	Fluorescein
Cy3	Cy3
Cy5	Cy5
Phosphate	Phosphate
C7 Amino	C7 Amino
Biotin	Biotin
Thiol	Thiol
Methylcytosin	Methylcytosin
ddC	ddC
Inosine	Inosine
2'Deoxyuridine	2'Deoxyuridine
Dabcyl	Dabcyl
BHQ-1	BHQ-1
BHQ-2	BHQ-2
BHQ-3	BHQ-3

## Sheet: ShippingCondition
Code	ShippingCondition
lyophil.	lyophil.
100 pmol/µl	100 pmol/µl
200 pmol/µl	200 pmol/µl
300 pmol/µl	300 pmol/µl
400 pmol/µl	400 pmol/µl
50 pmol/µl	50 pmol/µl
diss. in 200µl	diss. in 200µl

## Sheet: InternalModification
Code	InternalModification
(Fluorescein / FITC)	(Fluorescein / FITC)
(Tamra)	(Tamra)
(Cy5)	(Cy5)
(C2 Amino dT)	(C2 Amino dT)
(Biotin dT)	(Biotin dT)
(Methylcytosin)	(Methylcytosin)
(Inosin)	(Inosin)
(2'Deoxyuridine)	(2'Deoxyuridine)

## Sheet: QualityCheck
Code	DocumentationType
Standard	Standard
MALDI-TOF	MALDI-TOF

## Sheet: Version
Version	Datum	Bemerkungen:
3.0.0.0	2008-04-09	abgenommene Version
3.0.0.1	2008-05-23	alle Sheets bis auf Oligos standardmäßig versteckt
