# Supplementary material for: Y-chromosomal analysis of Greek Cypriots reveals a primarily common pre-Ottoman paternal ancestry with Turkish Cypriots
Source: PLoS One. 2017 Jun 16;12(6):e0179474. doi: 10.1371/journal.pone.0179474 (PMC5473566; doi:10.1371/journal.pone.0179474)
Supplement: S5 Table — (XLSX) [file pone.0179474.s012.xlsx]

## Sheet: Sheet1
S5 Table. Details of the Y-Haplogroup based dataset used in the analysis
Population	Population code	N	Reference
Cyprus
Greek Cypriots	Cy_Gre	344	current study
Turkish Cypriots	Cy_Tur	380	12
Greece
Greeks Crete	Gr_Cre	369	20-22
Greeks Peloponnese	Gr_Pel	179	19, 20, 22
Greeks Central Greece and Attica	Gr_Cen_Att	199	19, 20, 23
Greeks Thessaly	Gr_The	72	20, 22
Greeks Macedonia	Gr_Mac	142	20, 22, 23
Greeks Thrace	Gr_Thra	41	24
Greeks Asia Minor and Aegean	Gr_AsMi_Aeg	105	20, 22
Turkey
Turks West Anatoliaa	Tr_W	163	25
Turks North Anatoliaa	Tr_N	112	25
Turks East Anatoliaa	Tr_E	125	25
Turks South Anatoliaa	Tr_S	33	25
Turks Central Anatoliaa,b	Tr_C	120	25, 26
Anatolia/SW Caucasus
Armenians, Anatolia (Sasun)	Arm_Ana_Sas	104	27
Armenians, Anatolia (Lake Van)	Arm_Ana_Van	103	27
Armenians, Caucasus (Ararat Valley)	Arm_Cau_Arv	110	27
Armenians, Caucasus (Gardman)	Arm_Cau_Grd	96	27
Kurds, Central Anatoliab	Kur_Ana	80	26
Levant
Levantines inland (Syria, Jordan, Iraq)	Lev_inl	2741	28
Levantines coastal (Lebanon)	Leb (Lev_cos)	926	11
North Africa
Tunisians	Tun	601	28
Libyans	Lib	83	28
Egyptians	Egy	370	28
Italy
Italians Northc	It_N	380	29,30
Italians Centralc	It_C	214	29,30
Italians Southc	It_S	589	19, 29,30
Italians South (Griko spekaers)	It_Gri	47	29
Italians Sicilyc	It_Sic	765	19, 30, 31, 32
Italians Sardiniac	It_Sar	1010	30, 33
Balkanic Meditterraneans (Andriatic sea )
Albanians	Alb	93	19
Croatians	Cro	93	19
Total		10.789
Notes:
a. West Anatolia (T1, T8, T9), North Anatolia (T2, T3), East Anatolia (T4, T5), South Anatolia (T6), Central Anatolia (T7)
b. Central Anatolian Turks (Eskikoy); Central Anatolian Kurds (Dogu, Merkez)
c. Italians North (regions 1-9), Italians Central (regions 10-14), Italians South (regions 15-20), Italians Sicily (regions 21-23), Italians Sardinia (regions 24-25)
