# Supplementary material for: Y-chromosomal analysis of Greek Cypriots reveals a primarily common pre-Ottoman paternal ancestry with Turkish Cypriots
Source: PLoS One. 2017 Jun 16;12(6):e0179474. doi: 10.1371/journal.pone.0179474 (PMC5473566; doi:10.1371/journal.pone.0179474)
Supplement: S6 Table — (XLSX) [file pone.0179474.s013.xlsx]

## Sheet: Sheet1
S6 Table. Y-haplogroup and major subclade frequencies among Greek Cypriots and Turkish Cypriots
	Greek Cypriots (current study)		Greek Cypriots (Voskarides et al, 2016)		Greek Cypriots combined			Turkish Cypriots (Gurkan et al, 2017)
Major haplogroup	n	%	n	%	n	%		n	%
Y*(unclassified)	0	0	1	0.00158479	1	0.00102564		0	0
C	0	0	1	0.00158479	1	0.00102564		2	0.00526316
E1b1a	0	0	0	0	0	0		2	0.00526316
E1b1b*	3	0.00872093	5	0.00792393	8	0.00820513		1	0.00263158
E-V12	1	0.00290698	3	0.00475436	4	0.00410256		11	0.0289474
E-V22	9	0.0261628	26	0.0412044	35	0.0358974		12	0.0315789
E-V65	0	0	0	0	0	0		1	0.00263158
E-V13	34	0.0988372	46	0.0729002	80	0.0820513		29	0.0763158
E-M123	45	0.130814	65	0.103011	110	0.112821		24	0.0631579
E-M81	0	0	0	0	0	0		6	0.0157895
F*(unclassified)	4	0.0116279	1	0.00158479	5	0.00512821		8	0.0210526
G1	1	0.00290698	0	0	1	0.00102564		2	0.00526316
G2a	43	0.125	80	0.126783	123	0.126154		52	0.136842
H	0	0	2	0.00316957	2	0.00205128		1	0.00263158
I1	2	0.00581395	0	0	2	0.00205128		2	0.00526316
I2	8	0.0232558	22	0.0348653	30	0.0307692		26	0.0684211
J1	30	0.0872093	41	0.0649762	71	0.0728205		39	0.102632
J2*(unclassified)	0	0	0	0	0	0		1	0.00263158
J2a	82	0.238372	165	0.26149	247	0.253333		77	0.202632
J2b	20	0.0581395	46	0.0729002	66	0.0676923		7	0.0184211
K*(unclassified)	0	0	1	0.00158479	1	0.00102564		1	0.00263158
L	4	0.0116279	12	0.0190174	16	0.0164103		6	0.0157895
N	1	0.00290698	0	0	1	0.00102564		9	0.0236842
O	0	0	0	0	0	0		3	0.00789474
Q	1	0.00290698	2	0.00316957	3	0.00307692		5	0.0131579
R1a	10	0.0290698	28	0.044374	38	0.0389744		12	0.0315789
R1b	41	0.119186	68	0.107765	109	0.111795		26	0.0684211
R2	0	0	0	0	0	0		1	0.00263158
T	5	0.0145349	16	0.0253566	21	0.0215385		14	0.0368421
total n	344		631		975			380
Note: Greek Cypriot haplogroups determined via Y-STR based prediction + SNP-genotyping; Turkish Cypriot haplogroups determined only via Y-STR based prediction (in silico)
