# Supplementary material for: Y-chromosomal analysis of Greek Cypriots reveals a primarily common pre-Ottoman paternal ancestry with Turkish Cypriots
Source: PLoS One. 2017 Jun 16;12(6):e0179474. doi: 10.1371/journal.pone.0179474 (PMC5473566; doi:10.1371/journal.pone.0179474)
Supplement: S7 Table — (XLSX) [file pone.0179474.s014.xlsx]

## Sheet: Sheet1
S7 Table. Y-Haplogroup frequencies among Cypriots and surrounding populations
Population	Population code	Meta-population	n	A	B	C	DE	E1a	E1b1*	E1b1a	E1b1b*	E1b1b-M78	E1b1b-M123	E1b1b-M81	F*	G*	G1	G2	H	I*	I1	I2	J*	J1	J2*	J2a	J2b	K*	L	N	O	P*	Q	R*	R1*	R1a	R1b	R2	T	Reference
Greek Cypriots	Cy_Gre	Cypriots	344	0	0	0	0	0	0	0	0.009	0.128	0.131	0	0.012	0	0.003	0.125	0	0	0.006	0.023	0	0.087	0	0.238	0.058	0.001	0.012	0.003	0	0	0.003	0	0	0.029	0.119	0	0.015	Current study
Turkish Cypriots	Cy_Tur	Cypriots	380	0	0	0.005	0	0	0	0.005	0.003	0.139	0.063	0.016	0.021	0	0.005	0.142	0.003	0	0.005	0.068	0	0.103	0.003	0.203	0.018	0.003	0.016	0.024	0.008	0	0.013	0	0	0.032	0.068	0.003	0.037	12
Greeks Crete	Gr_Cre	Greeks	369	0	0	0	0	0	0	0	0.00542005	0.0650407	0.0191138	0	0	0	0	0.0895312	0	0.0108401	0.0349946	0.0655203	0	0.054252	0	0.309146	0.0243442	0	0.00261518	0	0	0	0.00542005	0	0	0.102938	0.179	0	0.032664	20-22
Greeks Peloponnese	Gr_Pel	Greeks	179	0	0	0	0	0	0	0	0	0.301676	0.0111732	0	0.00558659	0.00558659	0	0.0335196	0	0	0.0111732	0.173184	0	0.0167598	0	0.122905	0.0335196	0.0167598	0	0.0111732	0	0	0	0	0	0.111732	0.134	0	0.0111732	19, 20, 22
Greeks Central Greece and Attica	Gr_Cen_Att	Greeks	199	0	0	0.0101106	0	0	0	0	0	0.18593	0.0202211	0	0.0100503	0.0100503	0	0.0554573	0	0	0.0202211	0.0904121	0	0.015196	0	0.14593	0.0954975	0.0201005	0.00508543	0	0	0.00502513	0	0	0	0.130633	0.161	0	0.0198794	19, 20, 23
Greeks Thessaly	Gr_The	Greeks	72	0	0	0	0	0	0	0	0.0138889	0.347222	0	0	0	0.0138889	0	0.0277778	0	0	0.0416667	0.125	0	0.0416667	0	0.111111	0.0972222	0	0	0	0	0	0	0	0	0.111111	0.0416667	0.0138889	0.0138889	20, 22
Greeks Macedonia	Gr_Mac	Greeks	142	0	0	0	0	0	0	0	0.0070922	0.198773	0.0143688	0	0	0.0141844	0	0.0143688	0	0	0.0639433	0.162908	0	0.0498298	0	0.0852199	0.0568865	0	0.0070922	0	0	0	0	0	0	0.149014	0.155887	0	0.021461	20, 22, 23
Greeks Thrace	Gr_Thra	Greeks	41	0	0	0	0	0	0	0	0	0.171	0.024	0	0	0	0	0.049	0	0	0.024	0.171	0	0	0	0.146	0.024	0	0	0	0	0	0	0	0	0.22	0.146	0	0.024	24
Greeks Asia Minor and Aegean	Gr_AsMi_Aeg	Greeks	105	0	0	0	0	0	0	0	0.0380952	0.142857	0.0190476	0	0	0.0380952	0	0.0285714	0	0	0.047619	0.0666667	0	0.0666667	0	0.142857	0.0571429	0	0	0	0.01	0	0	0	0	0.0666667	0.219	0	0.0571429	20, 22
Turks West Anatolia	Tr_W	Turks	163	0.0122699	0	0.0306748	0	0	0.0122699	0.00613497	0	0.0797546	0.0429448	0	0	0	0	0.0858896	0.00613497	0.00613497	0.0184049	0.0736196	0	0.0920245	0.0122699	0.196319	0.0122699	0	0.0368098	0.0306748	0	0	0.00613497	0	0	0.0613497	0.147	0.00613497	0.0245399	25
Turks North Anatolia	Tr_N	Turks	112	0	0	0.0344828	0	0	0	0	0	0.0267857	0.0446429	0	0	0	0.0446429	0.0982143	0	0	0.00892857	0.0357143	0	0.0892857	0.0535714	0.133929	0.0267857	0	0.0892857	0.0625	0.00892857	0	0.00892857	0	0	0.0357143	0.188	0.00892857	0.0178571	25
Turks East Anatolia	Tr_E	Turks	125	0	0	0	0	0	0	0	0	0.064	0.064	0	0	0.008	0	0.096	0.008	0	0.008	0.008	0.008	0.096	0.024	0.192	0.048	0	0.024	0.016	0	0	0.04	0	0.008	0.112	0.136	0.016	0.024	25
Turks South Anatolia	Tr_S	Turks	33	0	0	0	0	0	0	0	0	0.030303	0.0909091	0	0	0	0	0.0909091	0	0	0.030303	0	0	0.151515	0	0.181818	0.061	0	0	0.030303	0	0	0	0	0	0.0909091	0.212121	0	0.030303	25
Turks Central Anatolia	Tr_Cen	Turks	120	0	0	0.00833333	0	0	0	0	0	0.025	0.05	0.00833333	0	0	0	0.1	0.00833333	0	0.00833333	0.05	0	0.0416667	0.00833333	0.266667	0.00833333	0	0.025	0.1	0	0	0.025	0	0	0.0583333	0.175	0.00833333	0.025	25, 26
Armenians Anatolia (Sasun)	Arm_Ana_Sas	Armenians	104	0	0	0	0	0	0	0	0	0	0.029	0	0	0	0	0.125	0	0	0	0	0	0.096	0	0.173	0	0	0.038	0	0	0	0	0	0	0.01	0.154	0.173	0.202	27
Armenians Anatolia (Lake Van)	Arm_Ana_Van	Armenians	103	0	0	0	0	0	0	0	0	0.039	0.039	0	0	0	0	0.078	0	0	0	0.019	0	0.136	0	0.272	0.019	0	0.019	0	0	0	0.01	0	0	0	0.32	0.01	0.039	27
Armenians Caucasus (Ararat Valley)	Arm_Cau_Arv	Armenians	110	0	0	0	0	0	0	0	0	0	0.0545455	0	0	0	0.0181818	0.0909091	0	0	0	0.0272727	0	0.145455	0	0.227273	0.00909091	0	0.00909091	0	0	0	0	0	0	0.00909091	0.372727	0	0.0363636	27
Armenians Caucasus (Gardman)	Arm_Cau_Grd	Armenians	96	0	0	0	0	0	0	0	0	0	0.0416667	0	0	0	0.0104167	0.0520833	0	0	0	0.0833333	0	0.0416667	0	0.291667	0.03125	0	0.0104167	0.0104167	0	0	0	0	0	0.0520833	0.3125	0	0.0625	27
Kurds Central Anatolia	Kur_Ana	Kurds	80	0	0	0	0	0	0	0	0	0.0625	0.025	0	0	0	0	0.05	0	0	0	0.05	0	0.1	0	0.525	0.0125	0	0	0.0125	0	0	0.0375	0	0	0.05	0.075	0	0	26
Levantines inland (Syria, Jordan, Iraq)	Lev_inl	Levantines	2741	0.002	0.001	0.001	0	0	0	0.009	0.004	0.1	0.054	0.008	0.002	0	0	0.055	0	0.014	0	0.014	0	0.309	0.063	0.131	0.016	0.004	0.034	0.002	0.001	0.007	0.012	0	0	0.034	0.078	0.005	0.04	28
Levantines coastal (Lebanon)	Leb (Lev_cos)	Levantines	926	0	0	0.00107991	0.0075594	0.00647948	0	0	0.00215983	0.101512	0.0421166	0.00971922	0	0.0140389	0.0107991	0.0388769	0.00107991	0.0172786	0.00539957	0.0183585	0.0291577	0.199784	0	0.230022	0.0269978	0.0507559	0.0475162	0.00215983	0.00107991	0	0.0215983	0.012959	0	0.0226782	0.0766739	0.00215983	0	11
Tunisians	Tun	North Africans	601	0	0.002	0	0	0.005	0	0.007	0.017	0.062	0.012	0.627	0.027	0	0	0.002	0	0.002	0	0	0	0.167	0.013	0.008	0.007	0.003	0	0	0	0.003	0	0	0	0.005	0.022	0	0.012	28
Libyans	Lib	North Africans	83	0	0	0	0	0	0	0.386	0	0.072	0	0.458	0	0	0	0	0	0	0	0	0	0	0	0	0	0	0	0	0	0.024	0	0	0	0	0.06	0	0	28
Egyptians	Egy	North Africans	370	0.014	0	0	0	0.005	0	0.024	0.032	0.219	0.067	0.119	0.01	0	0	0.057	0	0.005	0	0	0	0.208	0.046	0.014	0.008	0.003	0.008	0	0.003	0.005	0.003	0	0	0.022	0.059	0.005	0.062	28
Italians North	It_N	Italians	380	0	0	0	0	0	0	0	0.003	0.095	0.013	0.003	0.011	0	0	0.084	0	0	0.061	0.05	0.003	0.016	0	0.068	0.018	0.005	0.021	0	0	0	0	0	0	0.034	0.5	0	0.016	29,30
Italians Central	It_Cen	Italians	214	0	0	0	0	0	0	0	0	0.088	0.028	0.005	0.009	0	0.009	0.084	0	0	0.037	0.028	0.014	0.033	0	0.159	0.037	0.014	0.009	0	0	0	0	0	0	0.033	0.402	0	0.009	29,30
Italians South	It_S	Italians	589	0	0	0	0	0	0	0	0.002	0.132	0.022	0.014	0.005	0.003	0.002	0.134	0	0	0.02	0.07	0.019	0.015	0.003	0.165	0.029	0.027	0.008	0	0	0.005	0	0	0.003	0.044	0.261	0	0.015	19, 29,30
Italians South (Griko spekaers)	It_Gri	Italians	47	0	0	0	0	0	0	0	0.021	0.17	0	0	0	0	0	0.149	0	0	0.043	0.064	0	0.021	0.043	0.17	0.043	0	0	0	0	0	0	0	0	0	0.277	0	0	29
Italians Sicily	It_Sic	Italians	765	0	0	0	0	0.001	0	0.001	0.004	0.112	0.028	0.016	0.007	0.003	0.001	0.092	0	0	0.026	0.054	0	0.029	0	0.184	0.039	0.031	0.001	0	0	0.005	0.008	0	0.008	0.042	0.301	0	0.008	19, 30, 31, 32
Italians Sardinia	It_Sar	Italians	1010	0.001	0	0	0.005	0.001	0	0	0.018	0.043	0.024	0.001	0.02	0	0	0.126	0	0	0	0.396	0	0.023	0.027	0.047	0.022	0.022	0	0	0	0	0	0	0.022	0.013	0.192	0	0.001	30, 33
Albanians	Alb	Balkanic	93	0	0	0	0	0	0	0	0	0.4	0.03	0	0.01	0	0	0.01	0	0	0.05	0.2	0	0	0	0.09	0.14	0.02	0	0	0	0	0	0	0	0.01	0.04	0	0	19
Croatians	Cro	Balkanic	93	0	0	0	0	0	0	0	0	0.06	0	0.01	0.04	0	0	0	0	0	0.01	0.53	0	0	0	0.01	0.02	0	0	0	0	0.01	0	0	0	0.26	0.05	0	0	19
total n			10789
Note: Turkish Cypriot haplogroups are based on in silico assignment (no SNP testing)
