# Supplementary material for: Y-chromosomal analysis of Greek Cypriots reveals a primarily common pre-Ottoman paternal ancestry with Turkish Cypriots
Source: PLoS One. 2017 Jun 16;12(6):e0179474. doi: 10.1371/journal.pone.0179474 (PMC5473566; doi:10.1371/journal.pone.0179474)
Supplement: S8 Table — (XLSX) [file pone.0179474.s015.xlsx]

## Sheet: S8 Table
S8 Table. Y-haplogroup distribution among Greek Cypriots and Turkish Cypriots representing the actual current distribution and the predicted pre-Ottoman distribution following exclusion of possible proto-Turkic Y-haplogroups
Original Y-Haplogroup distribution					Predicted pre-Ottoman Y-Haplogroup distribution
Greek Cypriots	n	%	weighted calculation for predicted Hg (% x no.of proto-Turkic Hgs)	predicted n	Greek Cypriots	n	%
C	0	0.00102564			C	0	0
E1b1a	0	0	0	0	E1b1a	0	0
E1b1b*	3	0.009	0.018	0	E1b1b*	3	0.00872093
E-M78 (E-V12, E-V22, E-V65, E-V13)	44	0.128	0.256	1	E-M78 (E-V12, E-V22, E-V65, E-V13)	45	0.130814
E-M123	45	0.130814	0.261628	0	E-M123	45	0.130814
E-M81	0	0	0	0	E-M81	0	0
F*(unclassified)	4	0.0116279	0.0232558	0	F*(unclassified)	4	0.0116279
G1	1	0.00290698	0.00581395	0	G1	1	0.00290698
G2a	43	0.125	0.25	0	G2a	43	0.125
H	0	0	0	0	H	0	0
I1	2	0.00581395	0.0116279	0	I1	2	0.00581395
I2	8	0.0232558	0.0465116	0	I2	8	0.0232558
J1	30	0.0872093	0.174419	0	J1	30	0.0872093
J2*(unclassified)	0	0	0	0	J2*(unclassified)	0	0
J2a	82	0.238372	0.476744	1	J2a	83	0.241279
J2b	20	0.0581395	0.116279	0	J2b	20	0.0581395
K*(unclassified)	0	0	0	0	K*(unclassified)	0	0
L	4	0.0116279	0.0232558	0	L	4	0.0116279
N	1	0.00290698			N	0	0
O	0	0	0	0	O	0	0
Q	1	0.00290698			Q	0	0
R1a	10	0.0290698	0.0581395	0	R1a	10	0.0290698
R1b	41	0.119186	0.238372	0	R1b	41	0.119186
R2	0	0	0	0	R2	0	0
T	5	0.0145349	0.0290698	0	T	5	0.0145349
Total	344			2	Total	344
Original Y-Haplogroup distribution					Predicted pre-Ottoman Y-Haplogroup distribution
Turkish Cypriots	n	%	weighted calculation for predicted Hg (% x no.of proto-Turkic Hgs)	predicted n	Turkish Cypriots	n	%
C	2	0.00526316			C	0	0
E1b1a	2	0.00526316	0.0842105	0	E1b1a	2	0.00526316
E1b1b*	1	0.00263158	0.0421053	0	E1b1b*	1	0.00263158
E-M78 (E-V12, E-V22, E-V65, E-V13)	53	0.139	2.224	2	E-M78 (E-V12, E-V22, E-V65, E-V13)	55	0.144737
E-M123	24	0.0631579	1.01053	1	E-M123	25	0.0657895
E-M81	6	0.0157895	0.252632	0	E-M81	6	0.0157895
F*(unclassified)	8	0.0210526	0.336842	0	F*(unclassified)	8	0.0210526
G1	2	0.00526316	0.0842105	0	G1	2	0.00526316
G2a	52	0.136842	2.18947	2	G2a	54	0.142105
H	1	0.00263158	0.0421053	0	H	1	0.00263158
I1	2	0.00526316	0.0842105	0	I1	2	0.00526316
I2	26	0.0684211	1.09474	1	I2	27	0.0710526
J1	39	0.102632	1.64211	2	J1	41	0.107895
J2*(unclassified)	1	0.00263158	0.0421053	0	J2*(unclassified)	1	0.00263158
J2a	77	0.202632	3.24211	4	J2a	81	0.213158
J2b	7	0.0184211	0.294737	1	J2b	8	0.0210526
K*(unclassified)	1	0.00263158	0.0421053	0	K*(unclassified)	1	0.00263158
L	6	0.0157895	0.252632	0	L	6	0.0157895
N	9	0.0236842			N	0	0
O	3	0.00789474	0.126316	0	O	3	0.00789474
Q	5	0.0131579			Q	0	0
R1a	12	0.0315789	0.505263	1	R1a	13	0.0342105
R1b	26	0.0684211	1.09474	1	R1b	27	0.0710526
R2	1	0.00263158	0.0421053	0	R2	1	0.00263158
T	14	0.0368421	0.589474	1	T	15	0.0394737
Total	380			16	Total	380
Note: possible proto-Turkic Eastern Eurasian haplogroups highlighted in purple
