# Supplementary material for: Y-chromosomal analysis of Greek Cypriots reveals a primarily common pre-Ottoman paternal ancestry with Turkish Cypriots
Source: PLoS One. 2017 Jun 16;12(6):e0179474. doi: 10.1371/journal.pone.0179474 (PMC5473566; doi:10.1371/journal.pone.0179474)
Supplement: S9 Table — (XLSX) [file pone.0179474.s016.xlsx]

## Sheet: S9 Table
S9 Table. Haplotype diversity indices for Cypriot, Greek and Turkish samples included in the comparative dataset
Population	N	N haplotypes	% different haplotypes	Haplotype diversity	Mean number of pairwise differences	Average gene diversity by loci
Cyprus [Greek Cypriots]	344	297	86.3372	0.9989 +/- 0.0004	11.290189 +/- 5.136224	0.664129 +/- 0.334196
Cyprus [Turkish Cypriots]	378	324	85.7143	0.9991 +/- 0.0003	11.347298 +/- 5.159570	0.667488 +/- 0.335699
Cyprus Voskarides [Greek Cypriots]	519	418	80.5395	0.9990 +/- 0.0002	11.176981 +/- 5.083642	0.657469 +/- 0.330715
Cyprus combined [Greek Cypriots]	860	646	75.1163	0.9990 +/- 0.0001	11.225051 +/- 5.101011	0.660297 +/- 0.331799
Greece [Greek]	214	209	97.6636	0.9997 +/- 0.0005	11.437673 +/- 5.206963	0.672804 +/- 0.338909
Northern Greece [Greek]	191	182	95.288	0.9994 +/- 0.0006	11.206669 +/- 5.110269	0.659216 +/- 0.332651
Eskikoy Central Anarolia [Turkish]	30	20	66.6667	0.9655 +/- 0.0177	11.091954 +/- 5.183546	0.652468 +/- 0.339307
Turkey [Turkish]	218	218	100	1.0000 +/- 0.0004	11.853296 +/- 5.384814	0.697253 +/- 0.350480
