# Supplementary material for: Y-chromosomal analysis of Greek Cypriots reveals a primarily common pre-Ottoman paternal ancestry with Turkish Cypriots
Source: PLoS One. 2017 Jun 16;12(6):e0179474. doi: 10.1371/journal.pone.0179474 (PMC5473566; doi:10.1371/journal.pone.0179474)
Supplement: S12 Table — (XLSX) [file pone.0179474.s019.xlsx]

## Sheet: Rst (Arlequin)
S12 Table. Pairwise genetic distances (Rst values) between Greek Cypriots, Turkish Cypriots, Greeks, Turks, and other Western Eurasian and North African populations included in the comparative dataset
	Cyprus [Greek Cypriots] current study	Cyprus [Greek Cypriots] Voskarides et al	Cyprus [Greek Cypriots] combined samples	Cyprus Gurkan [Turkish Cypriots]	Central Anatolia Turkey [Kurdish]	Gocmen Central Anatolia Turkey [Afsar]	Turkey [Turkish]	Greece [Greek]
Cyprus [Greek Cypriots] current study	0
Cyprus [Greek Cypriots] Voskarides et al	0.001	0
Cyprus [Greek Cypriots] combined samples	0	0	0
Cyprus Gurkan [Turkish Cypriots]	0.00078	0.00558	0.00356	0
Central Anatolia Turkey [Kurdish]	0.04514	0.05432	0.05008	0.04804	0
Gocmen Central Anatolia Turkey [Afsar]	0.08112	0.10126	0.09267	0.07604	0.11044	0
Turkey [Turkish]	0.03155	0.0443	0.04014	0.02285	0.03323	0.04913	0
Greece [Greek]	0.01134	0.02292	0.01849	0.0098	0.04622	0.06697	0.01747	0
Antwerpen, Belgium [Belgian]	0.21795	0.24599	0.22985	0.19581	0.20735	0.19293	0.12385	0.14164
Aragon Spain [Spanish]	0.23686	0.26541	0.24989	0.21499	0.22892	0.20763	0.14341	0.15864
Asturias Spain [Spanish]	0.18832	0.21739	0.20259	0.17032	0.17539	0.17136	0.10534	0.11871
Baranya, Hungary [Romani]	0.05155	0.05775	0.05492	0.04177	0.09143	0.10991	0.04851	0.0389
Barcelona Spain [Spanish]	0.20679	0.23546	0.22246	0.18574	0.19295	0.19387	0.11283	0.13409
Basel, Switzerland [Swiss]	0.12085	0.14876	0.13756	0.10897	0.1085	0.10778	0.06372	0.07231
Basque Country Spain [Spanish/Basque]	0.27983	0.30588	0.28767	0.25697	0.27422	0.26322	0.17755	0.19733
Berlin, Germany [German]	0.19308	0.21558	0.2039	0.16962	0.17647	0.17939	0.09617	0.11923
Bialystok, Poland [Polish]	0.30792	0.32174	0.31159	0.27781	0.2935	0.32445	0.19605	0.22301
Blekinge, Sweden [Swedish]	0.15342	0.17625	0.16591	0.1312	0.15201	0.15446	0.07809	0.09785
Bohemia, Czechia [Czech]	0.2025	0.22597	0.21446	0.17815	0.18536	0.19815	0.10329	0.12382
Bosnia and Herzegovina [Bosnian]	0.06478	0.07695	0.071	0.06193	0.11437	0.11797	0.0689	0.02676
Brescia Italy [Italian]	0.16147	0.18969	0.17662	0.14547	0.15246	0.16256	0.08645	0.09765
Budapest, Hungary [Hungarian]	0.09186	0.113	0.10447	0.0761	0.08907	0.08657	0.02941	0.03933
Bulgaria [Bulgarian]	0.06874	0.08467	0.07915	0.06627	0.0842	0.0989	0.04543	0.02359
Calabria Italy [Italian]	0.00072	0.01291	0.0078	0	0.03384	0.05605	0	0.00044
Casablanca Morocco [Moroccan]	0.07596	0.07525	0.07368	0.06034	0.1412	0.19994	0.08728	0.08167
Central Campania Italy [Italian]	0.10802	0.12869	0.12071	0.08337	0.09501	0.12864	0.03569	0.0615
Central England [English]	0.28333	0.30869	0.29365	0.25658	0.28185	0.28584	0.17508	0.20037
Central Poland, Poland [Polish]	0.26801	0.28365	0.27375	0.2375	0.26053	0.283	0.15627	0.18116
Central Portugal Portugal [Portuguese]	0.14125	0.16888	0.15652	0.12148	0.13927	0.14715	0.0681	0.08094
Copenhagen, Denmark [Danish]	0.18405	0.20871	0.19586	0.16392	0.16479	0.16847	0.09878	0.11891
Croatia [Croatian]	0.13392	0.15476	0.14433	0.12056	0.15808	0.13172	0.08657	0.06744
East Friuli Venezia-Giulia Udine Italy [Italian]	0.16233	0.18937	0.17854	0.14442	0.14111	0.12065	0.07707	0.09405
Egypt [Egyptian]	0.04251	0.03468	0.03739	0.0407	0.13499	0.18541	0.0977	0.07317
Estonia [Estonian]	0.27507	0.29715	0.28457	0.24336	0.27285	0.28301	0.17758	0.20102
Finland [Finnish]	0.37588	0.38965	0.37007	0.3408	0.40265	0.41842	0.29966	0.31314
Freiburg, Germany [German]	0.193	0.21971	0.20608	0.17339	0.16908	0.17036	0.10553	0.12553
Friesland, Netherlands [Dutch]	0.22283	0.25181	0.23756	0.19991	0.21303	0.19498	0.12931	0.14843
Galicia Spain [Spanish]	0.14929	0.17752	0.16634	0.12836	0.14028	0.13827	0.06962	0.0807
Gdansk, Poland [Polish]	0.25978	0.27571	0.2641	0.23345	0.25304	0.27793	0.15568	0.1713
Gotland, Sweden [Swedish]	0.14447	0.16885	0.15877	0.12329	0.13819	0.13304	0.08068	0.09991
Grecia Salentina South Apulia Italy [Italian]	0.48913	0.49852	0.49587	0.46809	0.52	0.51121	0.42749	0.44368
Hungary [Hungarian]	0.11433	0.13689	0.12731	0.09914	0.11073	0.1103	0.04877	0.05195
Hungary [Romani]	0.03558	0.043	0.03965	0.02666	0.06492	0.08293	0.03365	0.02972
Iran [Iranian]	0.02687	0.03691	0.03362	0.02085	0.04779	0.06049	0.0108	0.01818
Iraq [Iraqi]	0.02194	0.03437	0.0298	0.01678	0.03256	0.05661	0	0.00795
Israel [Israeli Christian]	0.02965	0.02203	0.02488	0.0354	0.11972	0.16892	0.08646	0.06139
Israel [Israeli Muslim]	0.04441	0.04079	0.04157	0.04712	0.10467	0.15746	0.08195	0.07632
Jordan [Jordanian]	0.0393	0.03885	0.03847	0.03973	0.08784	0.1392	0.0634	0.06407
Krakow, Poland [Polish]	0.25529	0.27195	0.26034	0.22493	0.25125	0.26418	0.14626	0.16927
Latvia [Latvian]	0.26851	0.28749	0.27621	0.23806	0.26636	0.27437	0.16492	0.188
Lausanne, Switzerland [Swiss]	0.14968	0.17903	0.16635	0.13293	0.14172	0.14673	0.07731	0.08637
Lebanon [Lebanese]	0.00802	0.01076	0.00951	0.00625	0.05159	0.08043	0.02828	0.02519
Leipzig, Germany [German]	0.17471	0.19913	0.1879	0.15604	0.151	0.1598	0.08638	0.10433
Liguria Italy [Italian]	0.0927	0.11909	0.10935	0.08407	0.08426	0.1045	0.04979	0.05063
Ljubljana Slovenia [Slovenian]	0.07768	0.09404	0.08699	0.06612	0.09135	0.10065	0.03301	0.02604
London, UK [British European]	0.25858	0.28555	0.26858	0.23451	0.25628	0.24323	0.16256	0.17743
Macedonia [Macedonian]	0.03687	0.04279	0.04035	0.04382	0.09461	0.15097	0.07421	0.03749
Madrid Spain [Spanish]	0.2257	0.25434	0.23865	0.20288	0.22281	0.20895	0.13207	0.14888
Marche Italy [Italian]	0.03594	0.05672	0.04851	0.0317	0.04887	0.07086	0.02235	0.01779
Mecklenburg-Vorpommern, Germany [German]	0.22813	0.25328	0.2392	0.20352	0.21526	0.20952	0.12706	0.14957
Milano Italy [Italian]	0.05509	0.07702	0.06865	0.04753	0.0511	0.07474	0.0194	0.02002
Modena Italy [Italian]	0.21073	0.23978	0.22588	0.19297	0.20082	0.19193	0.12094	0.13876
Moravia, Czechia [Czech]	0.12234	0.14711	0.1373	0.10079	0.1146	0.13215	0.04432	0.05726
Moroco [Moroccan]	0.06115	0.06059	0.0598	0.0482	0.12086	0.16909	0.07904	0.0739
Netherlands [Dutch]	0.2586	0.28895	0.26982	0.24335	0.22488	0.2139	0.16612	0.18908
Northeastern Italy Italy [Italian]	0.10904	0.13549	0.12493	0.09633	0.0955	0.10362	0.05168	0.0595
Northeastern Portugal Portugal [Portugese]	0.18111	0.21081	0.19893	0.16237	0.15644	0.17724	0.09592	0.11146
Northeastern Portugal Portugal [Sephardic Jew]	0.05127	0.0727	0.06409	0.04526	0.04532	0.09375	0.02387	0.0251
Northern Portugal Portugal [Portuguese]	0.21489	0.24166	0.22835	0.19223	0.2017	0.20385	0.11747	0.14182
Östergötland/Jönköping, Sweden [Swedish]	0.16779	0.19411	0.18308	0.14367	0.14473	0.1446	0.07518	0.10554
Poznan, Poland [Polish]	0.2823	0.29703	0.28608	0.25175	0.27696	0.2914	0.17	0.19478
Puglia Italy [Italian]	0.03185	0.05084	0.04365	0.02714	0.04176	0.06201	0.01199	0.00891
Ravenna Italy [Italian]	0.1216	0.14897	0.1379	0.1092	0.10971	0.11825	0.05962	0.06913
Reutte, Austria [Tyrolean]	0.15323	0.1805	0.16918	0.13625	0.13287	0.13472	0.07955	0.09379
Rostock, Germany [German]	0.21125	0.23586	0.22148	0.19155	0.18907	0.19303	0.11801	0.1359
Sardinia Italy [Italian]	0.19712	0.21571	0.20799	0.1762	0.16337	0.16968	0.11886	0.14798
Sicily Italy [Italian]	0.04661	0.06535	0.0585	0.03657	0.0505	0.0746	0.01442	0.01561
South-East Romania [Romanian]	0.02054	0.03295	0.02788	0.01751	0.06214	0.06572	0.02368	0.00232
Southern England [English]	0.25791	0.28497	0.26976	0.23415	0.23923	0.24405	0.15378	0.18085
Southern Portugal Portugal [Portuguese]	0.18168	0.21036	0.19772	0.16014	0.16858	0.17558	0.09219	0.11199
Stuttgart, Germany [German]	0.19831	0.22811	0.22045	0.18395	0.18828	0.1679	0.12413	0.13877
Turku, Finland [Finnish]	0.29784	0.31622	0.30042	0.26544	0.31463	0.32628	0.22089	0.24147
Tuscany Italy [Italian]	0.12091	0.14933	0.1378	0.10765	0.10442	0.11068	0.04634	0.0662
United Kingdom [British]	0.29752	0.32272	0.30831	0.27116	0.29928	0.32306	0.18388	0.2113
Upper Bavaria, Germany [German]	0.15344	0.1793	0.16896	0.13489	0.13477	0.13735	0.07108	0.08765
Uppsala, Sweden [Swedish]	0.19587	0.2197	0.20851	0.16898	0.17634	0.20306	0.10583	0.13551
Värmland, Sweden [Swedish]	0.16968	0.19039	0.1814	0.14519	0.15788	0.1652	0.09288	0.11923
Västerbotten, Sweden [Swedish]	0.13674	0.16145	0.1509	0.10818	0.14831	0.15449	0.07567	0.08779
Vilnius, Lithuania [Lithuanian]	0.28482	0.30363	0.29276	0.2514	0.2916	0.30068	0.1769	0.20081
Vlaams-Brabant, Belgium [Belgian]	0.206	0.2337	0.21993	0.18559	0.19127	0.19979	0.1138	0.13521
Wales [Welsh]	0.33516	0.35637	0.33735	0.31093	0.35241	0.3798	0.23378	0.24761
Wroclaw, Poland [Polish]	0.25036	0.26775	0.25809	0.22168	0.24923	0.25238	0.14505	0.16385
Zagreb Croatia [Croatian]	0.10438	0.12132	0.11287	0.09137	0.13345	0.13553	0.06276	0.04318
Zürich, Switzerland [Swiss]	0.2015	0.22894	0.21513	0.18139	0.18538	0.1832	0.11549	0.13497

## Sheet: p-values
	Cyprus [Greek Cypriots] current study	Cyprus [Greek Cypriots] Voskarides et al	Cyprus [Greek Cypriots] combined samples	Cyprus Gurkan [Turkish Cypriots]	Central Anatolia Turkey [Kurdish]	Gocmen Central Anatolia Turkey [Afsar]	Turkey [Turkish]	Greece [Greek]
Cyprus [Greek Cypriots] current study	*
Cyprus [Greek Cypriots] Voskarides et al	0,18127+-0,0035	*
Cyprus [Greek Cypriots] combined samples	0,74824+-0,0043	0,95941+-0,0018	*
Cyprus Gurkan [Turkish Cypriots]	0,23107+-0,0048	0,00396+-0,0006	0,01337+-0,0011	*
Central Anatolia Turkey [Kurdish]	0,00000+-0,0000	0,00000+-0,0000	0,00000+-0,0000	0,00000+-0,0000	*
Gocmen Central Anatolia Turkey [Afsar]	0,00010+-0,0001	0,00000+-0,0000	0,00000+-0,0000	0,00000+-0,0000	0,00000+-0,0000	*
Turkey [Turkish]	0,00000+-0,0000	0,00000+-0,0000	0,00000+-0,0000	0,00000+-0,0000	0,00000+-0,0000	0,00099+-0,0003	*
Greece [Greek]	0,00050+-0,0002	0,00000+-0,0000	0,00000+-0,0000	0,00050+-0,0002	0,00000+-0,0000	0,00079+-0,0003	0,00000+-0,0000	*
Antwerpen, Belgium [Belgian]	0,00000+-0,0000	0,00000+-0,0000	0,00000+-0,0000	0,00000+-0,0000	0,00000+-0,0000	0,00000+-0,0000	0,00000+-0,0000	0,00000+-0,0000
Aragon Spain [Spanish]	0,00000+-0,0000	0,00000+-0,0000	0,00000+-0,0000	0,00000+-0,0000	0,00000+-0,0000	0,00000+-0,0000	0,00000+-0,0000	0,00000+-0,0000
Asturias Spain [Spanish]	0,00000+-0,0000	0,00000+-0,0000	0,00000+-0,0000	0,00000+-0,0000	0,00000+-0,0000	0,00000+-0,0000	0,00000+-0,0000	0,00000+-0,0000
Baranya, Hungary [Romani]	0,00020+-0,0001	0,00000+-0,0000	0,00000+-0,0000	0,00030+-0,0002	0,00000+-0,0000	0,00079+-0,0003	0,00010+-0,0001	0,00139+-0,0004
Barcelona Spain [Spanish]	0,00000+-0,0000	0,00000+-0,0000	0,00000+-0,0000	0,00000+-0,0000	0,00000+-0,0000	0,00000+-0,0000	0,00000+-0,0000	0,00000+-0,0000
Basel, Switzerland [Swiss]	0,00000+-0,0000	0,00000+-0,0000	0,00000+-0,0000	0,00000+-0,0000	0,00000+-0,0000	0,00000+-0,0000	0,00000+-0,0000	0,00000+-0,0000
Basque Country Spain [Spanish/Basque]	0,00000+-0,0000	0,00000+-0,0000	0,00000+-0,0000	0,00000+-0,0000	0,00000+-0,0000	0,00000+-0,0000	0,00000+-0,0000	0,00000+-0,0000
Berlin, Germany [German]	0,00000+-0,0000	0,00000+-0,0000	0,00000+-0,0000	0,00000+-0,0000	0,00000+-0,0000	0,00000+-0,0000	0,00000+-0,0000	0,00000+-0,0000
Bialystok, Poland [Polish]	0,00000+-0,0000	0,00000+-0,0000	0,00000+-0,0000	0,00000+-0,0000	0,00000+-0,0000	0,00000+-0,0000	0,00000+-0,0000	0,00000+-0,0000
Blekinge, Sweden [Swedish]	0,00000+-0,0000	0,00000+-0,0000	0,00000+-0,0000	0,00000+-0,0000	0,00000+-0,0000	0,00000+-0,0000	0,00000+-0,0000	0,00000+-0,0000
Bohemia, Czechia [Czech]	0,00000+-0,0000	0,00000+-0,0000	0,00000+-0,0000	0,00000+-0,0000	0,00000+-0,0000	0,00000+-0,0000	0,00000+-0,0000	0,00000+-0,0000
Bosnia and Herzegovina [Bosnian]	0,00000+-0,0000	0,00000+-0,0000	0,00000+-0,0000	0,00000+-0,0000	0,00000+-0,0000	0,00000+-0,0000	0,00000+-0,0000	0,00069+-0,0003
Brescia Italy [Italian]	0,00000+-0,0000	0,00000+-0,0000	0,00000+-0,0000	0,00000+-0,0000	0,00000+-0,0000	0,00000+-0,0000	0,00000+-0,0000	0,00000+-0,0000
Budapest, Hungary [Hungarian]	0,00000+-0,0000	0,00000+-0,0000	0,00000+-0,0000	0,00000+-0,0000	0,00000+-0,0000	0,00050+-0,0002	0,00010+-0,0001	0,00000+-0,0000
Bulgaria [Bulgarian]	0,00000+-0,0000	0,00000+-0,0000	0,00000+-0,0000	0,00000+-0,0000	0,00000+-0,0000	0,00010+-0,0001	0,00000+-0,0000	0,00020+-0,0001
Calabria Italy [Italian]	0.36016+-0.0049	0.09761+-0.0030	0.16058+-0.0035	0.77537+-0.0040	0.00990+-0.0011	0.01228+-0.0011	0.75082+-0.0040	0.36006+-0.0048
Casablanca Morocco [Moroccan]	0,00000+-0,0000	0,00000+-0,0000	0,00000+-0,0000	0,00000+-0,0000	0,00000+-0,0000	0,00000+-0,0000	0,00000+-0,0000	0,00000+-0,0000
Central Campania Italy [Italian]	0,00010+-0,0001	0,00000+-0,0000	0,00000+-0,0000	0,00000+-0,0000	0,00000+-0,0000	0,00000+-0,0000	0,00673+-0,0007	0,00168+-0,0004
Central England [English]	0,00000+-0,0000	0,00000+-0,0000	0,00000+-0,0000	0,00000+-0,0000	0,00000+-0,0000	0,00000+-0,0000	0,00000+-0,0000	0,00000+-0,0000
Central Poland, Poland [Polish]	0,00000+-0,0000	0,00000+-0,0000	0,00000+-0,0000	0,00000+-0,0000	0,00000+-0,0000	0,00000+-0,0000	0,00000+-0,0000	0,00000+-0,0000
Central Portugal Portugal [Portuguese]	0,00000+-0,0000	0,00000+-0,0000	0,00000+-0,0000	0,00000+-0,0000	0,00000+-0,0000	0,00000+-0,0000	0,00000+-0,0000	0,00000+-0,0000
Copenhagen, Denmark [Danish]	0,00000+-0,0000	0,00000+-0,0000	0,00000+-0,0000	0,00000+-0,0000	0,00000+-0,0000	0,00000+-0,0000	0,00000+-0,0000	0,00000+-0,0000
Croatia [Croatian]	0,00000+-0,0000	0,00000+-0,0000	0,00000+-0,0000	0,00000+-0,0000	0,00000+-0,0000	0,00000+-0,0000	0,00000+-0,0000	0,00000+-0,0000
East Friuli Venezia-Giulia Udine Italy [Italian]	0,00000+-0,0000	0,00000+-0,0000	0,00000+-0,0000	0,00000+-0,0000	0,00000+-0,0000	0,00000+-0,0000	0,00000+-0,0000	0,00000+-0,0000
Egypt [Egyptian]	0,00000+-0,0000	0,00020+-0,0001	0,00000+-0,0000	0,00000+-0,0000	0,00000+-0,0000	0,00000+-0,0000	0,00000+-0,0000	0,00000+-0,0000
Estonia [Estonian]	0,00000+-0,0000	0,00000+-0,0000	0,00000+-0,0000	0,00000+-0,0000	0,00000+-0,0000	0,00000+-0,0000	0,00000+-0,0000	0,00000+-0,0000
Finland [Finnish]	0,00000+-0,0000	0,00000+-0,0000	0,00000+-0,0000	0,00000+-0,0000	0,00000+-0,0000	0,00000+-0,0000	0,00000+-0,0000	0,00000+-0,0000
Freiburg, Germany [German]	0,00000+-0,0000	0,00000+-0,0000	0,00000+-0,0000	0,00000+-0,0000	0,00000+-0,0000	0,00000+-0,0000	0,00000+-0,0000	0,00000+-0,0000
Friesland, Netherlands [Dutch]	0,00000+-0,0000	0,00000+-0,0000	0,00000+-0,0000	0,00000+-0,0000	0,00000+-0,0000	0,00000+-0,0000	0,00000+-0,0000	0,00000+-0,0000
Galicia Spain [Spanish]	0,00000+-0,0000	0,00000+-0,0000	0,00000+-0,0000	0,00000+-0,0000	0,00000+-0,0000	0,00000+-0,0000	0,00010+-0,0001	0,00000+-0,0000
Gdansk, Poland [Polish]	0,00000+-0,0000	0,00000+-0,0000	0,00000+-0,0000	0,00000+-0,0000	0,00000+-0,0000	0,00000+-0,0000	0,00000+-0,0000	0,00000+-0,0000
Gotland, Sweden [Swedish]	0,00000+-0,0000	0,00000+-0,0000	0,00000+-0,0000	0,00000+-0,0000	0,00000+-0,0000	0,00000+-0,0000	0,00000+-0,0000	0,00000+-0,0000
Grecia Salentina South Apulia Italy [Italian]	0,00000+-0,0000	0,00000+-0,0000	0,00000+-0,0000	0,00000+-0,0000	0,00000+-0,0000	0,00000+-0,0000	0,00000+-0,0000	0,00000+-0,0000
Hungary [Hungarian]	0,00000+-0,0000	0,00000+-0,0000	0,00000+-0,0000	0,00000+-0,0000	0,00000+-0,0000	0,00010+-0,0001	0,00000+-0,0000	0,00000+-0,0000
Hungary [Romani]	0,00010+-0,0001	0,00000+-0,0000	0,00010+-0,0001	0,00000+-0,0000	0,00000+-0,0000	0,00178+-0,0005	0,00010+-0,0001	0,00050+-0,0002
Iran [Iranian]	0,00020+-0,0001	0,00000+-0,0000	0,00000+-0,0000	0,00020+-0,0001	0,00000+-0,0000	0,00257+-0,0005	0,00812+-0,0009	0,00059+-0,0003
Iraq [Iraqi]	0,00069+-0,0003	0,00000+-0,0000	0,00000+-0,0000	0,00198+-0,0004	0,00139+-0,0003	0,00297+-0,0005	0,53401+-0,0052	0,02921+-0,0016
Ireland [Irish]	0,00000+-0,0000	0,00000+-0,0000	0,00000+-0,0000	0,00000+-0,0000	0,00000+-0,0000	0,00000+-0,0000	0,00000+-0,0000	0,00000+-0,0000
Israel [Israeli Christian]	0,01475+-0,0014	0,03267+-0,0017	0,01861+-0,0014	0,00495+-0,0006	0,00000+-0,0000	0,00000+-0,0000	0,00000+-0,0000	0,00069+-0,0003
Israel [Israeli Muslim]	0,00000+-0,0000	0,00000+-0,0000	0,00000+-0,0000	0,00000+-0,0000	0,00000+-0,0000	0,00000+-0,0000	0,00000+-0,0000	0,00000+-0,0000
Jordan [Jordanian]	0,00000+-0,0000	0,00000+-0,0000	0,00000+-0,0000	0,00000+-0,0000	0,00000+-0,0000	0,00000+-0,0000	0,00000+-0,0000	0,00000+-0,0000
Krakow, Poland [Polish]	0,00000+-0,0000	0,00000+-0,0000	0,00000+-0,0000	0,00000+-0,0000	0,00000+-0,0000	0,00000+-0,0000	0,00000+-0,0000	0,00000+-0,0000
Latvia [Latvian]	0,00000+-0,0000	0,00000+-0,0000	0,00000+-0,0000	0,00000+-0,0000	0,00000+-0,0000	0,00000+-0,0000	0,00000+-0,0000	0,00000+-0,0000
Lausanne, Switzerland [Swiss]	0,00000+-0,0000	0,00000+-0,0000	0,00000+-0,0000	0,00000+-0,0000	0,00000+-0,0000	0,00000+-0,0000	0,00000+-0,0000	0,00000+-0,0000
Lebanon [Lebanese]	0,00129+-0,0003	0,00020+-0,0001	0,00000+-0,0000	0,00257+-0,0005	0,00000+-0,0000	0,00020+-0,0001	0,00000+-0,0000	0,00000+-0,0000
Leipzig, Germany [German]	0,00000+-0,0000	0,00000+-0,0000	0,00000+-0,0000	0,00000+-0,0000	0,00000+-0,0000	0,00000+-0,0000	0,00000+-0,0000	0,00000+-0,0000
Liguria Italy [Italian]	0,00000+-0,0000	0,00000+-0,0000	0,00000+-0,0000	0,00000+-0,0000	0,00000+-0,0000	0,00040+-0,0002	0,00000+-0,0000	0,00000+-0,0000
Ljubljana Slovenia [Slovenian]	0,00000+-0,0000	0,00000+-0,0000	0,00000+-0,0000	0,00000+-0,0000	0,00000+-0,0000	0,00000+-0,0000	0,00010+-0,0001	0,00079+-0,0003
London, UK [British European]	0,00000+-0,0000	0,00000+-0,0000	0,00000+-0,0000	0,00000+-0,0000	0,00000+-0,0000	0,00000+-0,0000	0,00000+-0,0000	0,00000+-0,0000
Macedonia [Macedonian]	0,00000+-0,0000	0,00000+-0,0000	0,00000+-0,0000	0,00000+-0,0000	0,00000+-0,0000	0,00000+-0,0000	0,00000+-0,0000	0,00020+-0,0001
Madrid Spain [Spanish]	0,00000+-0,0000	0,00000+-0,0000	0,00000+-0,0000	0,00000+-0,0000	0,00000+-0,0000	0,00000+-0,0000	0,00000+-0,0000	0,00000+-0,0000
Marche Italy [Italian]	0,00000+-0,0000	0,00000+-0,0000	0,00000+-0,0000	0,00000+-0,0000	0,00010+-0,0001	0,00139+-0,0004	0,00040+-0,0002	0,00218+-0,0004
Mecklenburg-Vorpommern, Germany [German]	0,00000+-0,0000	0,00000+-0,0000	0,00000+-0,0000	0,00000+-0,0000	0,00000+-0,0000	0,00000+-0,0000	0,00000+-0,0000	0,00000+-0,0000
Milano Italy [Italian]	0,00000+-0,0000	0,00000+-0,0000	0,00000+-0,0000	0,00000+-0,0000	0,00020+-0,0001	0,00218+-0,0005	0,00465+-0,0006	0,00921+-0,0009
Modena Italy [Italian]	0,00000+-0,0000	0,00000+-0,0000	0,00000+-0,0000	0,00000+-0,0000	0,00000+-0,0000	0,00000+-0,0000	0,00000+-0,0000	0,00000+-0,0000
Moravia, Czechia [Czech]	0,00000+-0,0000	0,00000+-0,0000	0,00000+-0,0000	0,00000+-0,0000	0,00000+-0,0000	0,00010+-0,0001	0,00020+-0,0001	0,00030+-0,0002
Moroco [Moroccan]	0,00000+-0,0000	0,00000+-0,0000	0,00000+-0,0000	0,00000+-0,0000	0,00000+-0,0000	0,00000+-0,0000	0,00000+-0,0000	0,00000+-0,0000
Netherlands [Dutch]	0,00000+-0,0000	0,00000+-0,0000	0,00000+-0,0000	0,00000+-0,0000	0,00000+-0,0000	0,00000+-0,0000	0,00000+-0,0000	0,00000+-0,0000
Northeastern Italy Italy [Italian]	0,00000+-0,0000	0,00000+-0,0000	0,00000+-0,0000	0,00000+-0,0000	0,00000+-0,0000	0,00010+-0,0001	0,00000+-0,0000	0,00000+-0,0000
Northeastern Portugal Portugal [Portugese]	0,00000+-0,0000	0,00000+-0,0000	0,00000+-0,0000	0,00000+-0,0000	0,00000+-0,0000	0,00000+-0,0000	0,00000+-0,0000	0,00010+-0,0001
Northeastern Portugal Portugal [Sephardic Jew]	0,00010+-0,0001	0,00000+-0,0000	0,00000+-0,0000	0,00010+-0,0001	0,00069+-0,0003	0,00030+-0,0002	0,00406+-0,0006	0,00673+-0,0008
Northern Portugal Portugal [Portuguese]	0,00000+-0,0000	0,00000+-0,0000	0,00000+-0,0000	0,00000+-0,0000	0,00000+-0,0000	0,00000+-0,0000	0,00000+-0,0000	0,00000+-0,0000
Östergötland/Jönköping, Sweden [Swedish]	0,00000+-0,0000	0,00000+-0,0000	0,00000+-0,0000	0,00000+-0,0000	0,00000+-0,0000	0,00010+-0,0001	0,00000+-0,0000	0,00000+-0,0000
Poznan, Poland [Polish]	0,00000+-0,0000	0,00000+-0,0000	0,00000+-0,0000	0,00000+-0,0000	0,00000+-0,0000	0,00000+-0,0000	0,00000+-0,0000	0,00000+-0,0000
Puglia Italy [Italian]	0,00010+-0,0001	0,00000+-0,0000	0,00000+-0,0000	0,00000+-0,0000	0,00020+-0,0001	0,00228+-0,0004	0,00416+-0,0006	0,01624+-0,0014
Ravenna Italy [Italian]	0,00000+-0,0000	0,00000+-0,0000	0,00000+-0,0000	0,00000+-0,0000	0,00000+-0,0000	0,00000+-0,0000	0,00000+-0,0000	0,00000+-0,0000
Reutte, Austria [Tyrolean]	0,00000+-0,0000	0,00000+-0,0000	0,00000+-0,0000	0,00000+-0,0000	0,00000+-0,0000	0,00000+-0,0000	0,00000+-0,0000	0,00000+-0,0000
Rostock, Germany [German]	0,00000+-0,0000	0,00000+-0,0000	0,00000+-0,0000	0,00000+-0,0000	0,00000+-0,0000	0,00000+-0,0000	0,00000+-0,0000	0,00000+-0,0000
Sardinia Italy [Italian]	0,00000+-0,0000	0,00000+-0,0000	0,00000+-0,0000	0,00000+-0,0000	0,00000+-0,0000	0,00000+-0,0000	0,00000+-0,0000	0,00000+-0,0000
Sicily Italy [Italian]	0,00000+-0,0000	0,00000+-0,0000	0,00000+-0,0000	0,00000+-0,0000	0,00000+-0,0000	0,00050+-0,0002	0,00109+-0,0003	0,00059+-0,0002
South-East Romania [Romanian]	0,00020+-0,0001	0,00000+-0,0000	0,00000+-0,0000	0,00069+-0,0003	0,00000+-0,0000	0,00109+-0,0003	0,00020+-0,0001	0,18097+-0,0038
Southern England [English]	0,00000+-0,0000	0,00000+-0,0000	0,00000+-0,0000	0,00000+-0,0000	0,00000+-0,0000	0,00000+-0,0000	0,00000+-0,0000	0,00000+-0,0000
Southern Portugal Portugal [Portuguese]	0,00000+-0,0000	0,00000+-0,0000	0,00000+-0,0000	0,00000+-0,0000	0,00000+-0,0000	0,00000+-0,0000	0,00000+-0,0000	0,00000+-0,0000
Stuttgart, Germany [German]	0,00000+-0,0000	0,00000+-0,0000	0,00000+-0,0000	0,00000+-0,0000	0,00000+-0,0000	0,00000+-0,0000	0,00000+-0,0000	0,00000+-0,0000
Turku, Finland [Finnish]	0,00000+-0,0000	0,00000+-0,0000	0,00000+-0,0000	0,00000+-0,0000	0,00000+-0,0000	0,00000+-0,0000	0,00000+-0,0000	0,00000+-0,0000
Tuscany Italy [Italian]	0,00000+-0,0000	0,00000+-0,0000	0,00000+-0,0000	0,00000+-0,0000	0,00000+-0,0000	0,00079+-0,0003	0,00000+-0,0000	0,00000+-0,0000
United Kingdom [British]	0,00000+-0,0000	0,00000+-0,0000	0,00000+-0,0000	0,00000+-0,0000	0,00000+-0,0000	0,00000+-0,0000	0,00000+-0,0000	0,00000+-0,0000
Upper Bavaria, Germany [German]	0,00000+-0,0000	0,00000+-0,0000	0,00000+-0,0000	0,00000+-0,0000	0,00000+-0,0000	0,00000+-0,0000	0,00000+-0,0000	0,00000+-0,0000
Uppsala, Sweden [Swedish]	0,00000+-0,0000	0,00000+-0,0000	0,00000+-0,0000	0,00000+-0,0000	0,00000+-0,0000	0,00000+-0,0000	0,00000+-0,0000	0,00000+-0,0000
Värmland, Sweden [Swedish]	0,00000+-0,0000	0,00000+-0,0000	0,00000+-0,0000	0,00000+-0,0000	0,00000+-0,0000	0,00000+-0,0000	0,00000+-0,0000	0,00000+-0,0000
Västerbotten, Sweden [Swedish]	0,00000+-0,0000	0,00000+-0,0000	0,00000+-0,0000	0,00000+-0,0000	0,00000+-0,0000	0,00000+-0,0000	0,00000+-0,0000	0,00000+-0,0000
Vilnius, Lithuania [Lithuanian]	0,00000+-0,0000	0,00000+-0,0000	0,00000+-0,0000	0,00000+-0,0000	0,00000+-0,0000	0,00000+-0,0000	0,00000+-0,0000	0,00000+-0,0000
Vlaams-Brabant, Belgium [Belgian]	0,00000+-0,0000	0,00000+-0,0000	0,00000+-0,0000	0,00000+-0,0000	0,00000+-0,0000	0,00000+-0,0000	0,00000+-0,0000	0,00000+-0,0000
Wales [Welsh]	0,00000+-0,0000	0,00000+-0,0000	0,00000+-0,0000	0,00000+-0,0000	0,00000+-0,0000	0,00000+-0,0000	0,00000+-0,0000	0,00000+-0,0000
Wroclaw, Poland [Polish]	0,00000+-0,0000	0,00000+-0,0000	0,00000+-0,0000	0,00000+-0,0000	0,00000+-0,0000	0,00000+-0,0000	0,00000+-0,0000	0,00000+-0,0000
Zagreb Croatia [Croatian]	0,00000+-0,0000	0,00000+-0,0000	0,00000+-0,0000	0,00000+-0,0000	0,00000+-0,0000	0,00000+-0,0000	0,00000+-0,0000	0,00000+-0,0000
Zürich, Switzerland [Swiss]	0,00000+-0,0000	0,00000+-0,0000	0,00000+-0,0000	0,00000+-0,0000	0,00000+-0,0000	0,00000+-0,0000	0,00000+-0,0000	0,00000+-0,0000

## Sheet: sign (statistical sign)
	Cyprus [Greek Cypriots] current study	Cyprus [Greek Cypriots] Voskarides et al	Cyprus [Greek Cypriots] combined samples	Cyprus Gurkan [Turkish Cypriots]	Central Anatolia Turkey [Kurdish]	Gocmen Central Anatolia Turkey [Afsar]	Turkey [Turkish]	Greece [Greek]
Cyprus [Greek Cypriots] current study		-	-	-	+	+	+	+
Cyprus [Greek Cypriots] Voskarides et al	-		-	+	+	+	+	+
Cyprus [Greek Cypriots] combined samples	-	-		+	+	+	+	+
Cyprus Gurkan [Turkish Cypriots]	-	+	+		+	+	+	+
Central Anatolia Turkey [Kurdish]	+	+	+	+		+	+	+
Gocmen Central Anatolia Turkey [Afsar]	+	+	+	+	+		+	+
Turkey [Turkish]	+	+	+	+	+	+		+
Greece [Greek]	+	+	+	+	+	+	+
Antwerpen, Belgium [Belgian]	+	+	+	+	+	+	+	+
Aragon Spain [Spanish]	+	+	+	+	+	+	+	+
Asturias Spain [Spanish]	+	+	+	+	+	+	+	+
Baranya, Hungary [Romani]	+	+	+	+	+	+	+	+
Barcelona Spain [Spanish]	+	+	+	+	+	+	+	+
Basel, Switzerland [Swiss]	+	+	+	+	+	+	+	+
Basque Country Spain [Spanish/Basque]	+	+	+	+	+	+	+	+
Berlin, Germany [German]	+	+	+	+	+	+	+	+
Bialystok, Poland [Polish]	+	+	+	+	+	+	+	+
Blekinge, Sweden [Swedish]	+	+	+	+	+	+	+	+
Bohemia, Czechia [Czech]	+	+	+	+	+	+	+	+
Bosnia and Herzegovina [Bosnian]	+	+	+	+	+	+	+	+
Brescia Italy [Italian]	+	+	+	+	+	+	+	+
Budapest, Hungary [Hungarian]	+	+	+	+	+	+	+	+
Bulgaria [Bulgarian]	+	+	+	+	+	+	+	+
Calabria Italy [Italian]	-	-	-	-	+	+	-	-
Casablanca Morocco [Moroccan]	+	+	+	+	+	+	+	+
Central Campania Italy [Italian]	+	+	+	+	+	+	+	+
Central England [English]	+	+	+	+	+	+	+	+
Central Poland, Poland [Polish]	+	+	+	+	+	+	+	+
Central Portugal Portugal [Portuguese]	+	+	+	+	+	+	+	+
Copenhagen, Denmark [Danish]	+	+	+	+	+	+	+	+
Croatia [Croatian]	+	+	+	+	+	+	+	+
East Friuli Venezia-Giulia Udine Italy [Italian]	+	+	+	+	+	+	+	+
Egypt [Egyptian]	+	+	+	+	+	+	+	+
Estonia [Estonian]	+	+	+	+	+	+	+	+
Finland [Finnish]	+	+	+	+	+	+	+	+
Freiburg, Germany [German]	+	+	+	+	+	+	+	+
Friesland, Netherlands [Dutch]	+	+	+	+	+	+	+	+
Galicia Spain [Spanish]	+	+	+	+	+	+	+	+
Gdansk, Poland [Polish]	+	+	+	+	+	+	+	+
Gotland, Sweden [Swedish]	+	+	+	+	+	+	+	+
Grecia Salentina South Apulia Italy [Italian]	+	+	+	+	+	+	+	+
Hungary [Hungarian]	+	+	+	+	+	+	+	+
Hungary [Romani]	+	+	+	+	+	+	+	+
Iran [Iranian]	+	+	+	+	+	+	+	+
Iraq [Iraqi]	+	+	+	+	+	+	-	+
Ireland [Irish]	+	+	+	+	+	+	+	+
Israel [Israeli Christian]	+	+	+	+	+	+	+	+
Israel [Israeli Muslim]	+	+	+	+	+	+	+	+
Jordan [Jordanian]	+	+	+	+	+	+	+	+
Krakow, Poland [Polish]	+	+	+	+	+	+	+	+
Latvia [Latvian]	+	+	+	+	+	+	+	+
Lausanne, Switzerland [Swiss]	+	+	+	+	+	+	+	+
Lebanon [Lebanese]	+	+	+	+	+	+	+	+
Leipzig, Germany [German]	+	+	+	+	+	+	+	+
Liguria Italy [Italian]	+	+	+	+	+	+	+	+
Ljubljana Slovenia [Slovenian]	+	+	+	+	+	+	+	+
London, UK [British European]	+	+	+	+	+	+	+	+
Macedonia [Macedonian]	+	+	+	+	+	+	+	+
Madrid Spain [Spanish]	+	+	+	+	+	+	+	+
Marche Italy [Italian]	+	+	+	+	+	+	+	+
Mecklenburg-Vorpommern, Germany [German]	+	+	+	+	+	+	+	+
Milano Italy [Italian]	+	+	+	+	+	+	+	+
Modena Italy [Italian]	+	+	+	+	+	+	+	+
Moravia, Czechia [Czech]	+	+	+	+	+	+	+	+
Moroco [Moroccan]	+	+	+	+	+	+	+	+
Netherlands [Dutch]	+	+	+	+	+	+	+	+
Northeastern Italy Italy [Italian]	+	+	+	+	+	+	+	+
Northeastern Portugal Portugal [Portugese]	+	+	+	+	+	+	+	+
Northeastern Portugal Portugal [Sephardic Jew]	+	+	+	+	+	+	+	+
Northern Portugal Portugal [Portuguese]	+	+	+	+	+	+	+	+
Östergötland/Jönköping, Sweden [Swedish]	+	+	+	+	+	+	+	+
Poznan, Poland [Polish]	+	+	+	+	+	+	+	+
Puglia Italy [Italian]	+	+	+	+	+	+	+	+
Ravenna Italy [Italian]	+	+	+	+	+	+	+	+
Reutte, Austria [Tyrolean]	+	+	+	+	+	+	+	+
Rostock, Germany [German]	+	+	+	+	+	+	+	+
Sardinia Italy [Italian]	+	+	+	+	+	+	+	+
Sicily Italy [Italian]	+	+	+	+	+	+	+	+
South-East Romania [Romanian]	+	+	+	+	+	+	+	-
Southern England [English]	+	+	+	+	+	+	+	+
Southern Portugal Portugal [Portuguese]	+	+	+	+	+	+	+	+
Stuttgart, Germany [German]	+	+	+	+	+	+	+	+
Turku, Finland [Finnish]	+	+	+	+	+	+	+	+
Tuscany Italy [Italian]	+	+	+	+	+	+	+	+
United Kingdom [British]	+	+	+	+	+	+	+	+
Upper Bavaria, Germany [German]	+	+	+	+	+	+	+	+
Uppsala, Sweden [Swedish]	+	+	+	+	+	+	+	+
Värmland, Sweden [Swedish]	+	+	+	+	+	+	+	+
Västerbotten, Sweden [Swedish]	+	+	+	+	+	+	+	+
Vilnius, Lithuania [Lithuanian]	+	+	+	+	+	+	+	+
Vlaams-Brabant, Belgium [Belgian]	+	+	+	+	+	+	+	+
Wales [Welsh]	+	+	+	+	+	+	+	+
Wroclaw, Poland [Polish]	+	+	+	+	+	+	+	+
Zagreb Croatia [Croatian]	+	+	+	+	+	+	+	+
Zürich, Switzerland [Swiss]	+	+	+	+	+	+	+	+

## Sheet: Rst (YHRD) selected pop
GCy vs	Rst	p-value		TCy vs	Rst	p-value
Cyprus [Turkish Cypriot]	0.001	0.2049		Cyprus [Greek Cypriot]	0.001	0.2238
Northern Greece, Greece [Greek]	0.0108	0.0062		Reggio di Calabria, Italy [Italian]	0.0054	0.1031
Reggio di Calabria, Italy [Italian]	0.0175	0.0094		Northern Greece, Greece [Greek]	0.0081	0.0101
Athens, Greece [Greek]	0.0191	0.0006		East Anatolia [Turkish]	0.013	0.064
East Anatolia [Turkish]	0.0232	0.0205		Athens, Greece [Greek]	0.0147	0.0018
Greece [Greek]	0.0254	0		Black Sea Region [Turkish]	0.0161	0.0035
Black Sea region	0.0271	0.0004		Greece [Greek]	0.0191	0.0002
Turkey [Turkish]	0.0336	0		Marmara Region, Turkey [Turkish]	0.0238	0
Marmara Region, Turkey [Turkish]	0.0339	0		Southeastern Anatolia, Turkey [Turkish]	0.024	0
Southeastern Anatolia, Turkey [Turkish]	0.0349	0		Turkey [Turkish]	0.0242	0
Çukurova, Turkey [Turk]	0.0646	0		Çukurova, Turkey [Turk]	0.0487	0
Greece [Greek] combined	0.0079	0.0034		Greece [Greek] combined	0.0061	0.0044
Turkey [Turkish] combined	0.0338	0		Turkey [Turkish] combined	0.0246	0
